# Supplementary material for: Long term cognitive outcomes of early term (37-38 weeks) and late preterm (34-36 weeks) births: A systematic review
Source: Wellcome Open Res. 2017 Oct 17;2:101. [Version 1] doi: 10.12688/wellcomeopenres.12783.1 (PMC5721566; doi:10.12688/wellcomeopenres.12783.1)
Supplement: Supplementary file 1 [file wellcomeopenres-2-13850-s0000.tgz]

Archive with 1 entries (1 files):
- fa6c6c40-575a-44e9-8de0-7f1e49fb568c.doc
